# Supplementary material for: Twenty-four-hour Skin Temperature Rhythms in Young People With Emerging Mood Disorders: Relationships With Illness Subtypes and Clinical Stage
Source: J Biol Rhythms. 2025 Apr 26;40(3):262–74. doi: 10.1177/07487304251328501 (PMC12085744; doi:10.1177/07487304251328501)
Supplement: sj-txt-2-jbr-10.1177_07487304251328501 – Supplemental material for Twenty-four-hour Skin Temperature Rhythms in Young People With Emerging Mood Disorders: Relationships With Illness Subtypes and Clinical Stage [file sj-txt-2-jbr-10.1177_07487304251328501.txt]

# Required packages
library(dplyr)
library(ActCR)
library(GLMMcosinor)
library(ggplot2)
library(patchwork)
library(zoo)

# Step 1: Initial data loading
temp_15m <- read.csv("temperaturemean_YMHNEURO.csv")
worn <- read.csv("nonwearscore_YMHNEURO.csv")

# Step 2: Clean non-wear periods
for (col in 4:103) {
  mask <- !is.na(worn[, col]) & worn[, col] != 0
  temp_15m[mask, col] <- NA
}

# Step 3: Clean filenames and join with clinical data
temp_15m$filename <- gsub("meta_", "", temp_15m$filename)
temp_15m$filename <- gsub(".RData", "", temp_15m$filename)

tripartite_dat <- read.csv("youth_actigraphy_data_all.csv")

# Convert dates
tripartite_dat$Date <- as.Date(tripartite_dat$Date)
temp_15m$Date <- as.Date(temp_15m$Date)

# Step 4: Join and filter data
# Define window for matching dates (6 months)
window <- 180

temp_15m <- temp_15m %>%
  left_join(tripartite_dat %>% filter(GAvACT == "Geneactiv"), 
            by = c("filename")) %>%
  # Filter age between 12 and 35
  filter(Date.x >= Date.y - window & 
           Date.x <= Date.y + window & 
           age_yrs >= 12 & 
           age_yrs <= 35) %>%
  group_by(IDcode_comb, Date.x) %>% 
  arrange(IDcode_comb, Date.x) %>%
  # Get first data point for each ID
  mutate(
    Gender_actig = first(Gender_actig),
    BMI = first(BMI),
    actig_Tripartite_new = first(actig_Tripartite_new),
    actig_ClinStage = first(actig_ClinStage)
  ) %>% 
  slice(1) %>%
  ungroup() %>%
  select(-Date.y, -id) %>% 
  select(ID = IDcode_comb, Date = Date.x, everything())

# Step 5: Get first data point for each ID
tmp <- temp_15m %>% 
  group_by(ID) %>% 
  arrange(Date) %>% 
  slice(1) %>% 
  ungroup() %>% 
  select(filename) %>% 
  arrange(filename)

# Step 6: Create initial temp dataset
temp <- temp_15m %>% 
  filter(filename %in% tmp$filename) %>% 
  group_by(ID, ctl_pt, actig_Tripartite_new) %>% 
  ungroup() %>% 
  select(-X, -X1)

# Step 7: Add day counter and remove NAs
temp <- temp %>% 
  group_by(filename) %>% 
  mutate(Day = row_number())

temp <- temp %>% 
  select(ID, Date, Day, everything()) %>% 
  ungroup() %>% 
  drop_na(starts_with("X")) # Remove rows with NA in temperature columns

# Step 10: Filter for minimum days of data
days_per_id <- temp %>%
  group_by(ID) %>%
  summarise(n_days = n())

# Get IDs with more than 1 day of data
valid_ids <- days_per_id %>%
  filter(n_days > 1) %>%
  pull(ID)

# Create final temp dataset
temp <- temp %>%
  filter(ID %in% valid_ids)

# Verify final dataset
temp %>%
  group_by(ID) %>%
  summarise(n_days = n()) %>%
  summarise(
    min_days = min(n_days),
    median_days = median(n_days),
    mean_days = mean(n_days),
    max_days = max(n_days)
  )

# Prepare data for cosinor analysis
cos_dat <- temp %>% select(ID, Day, starts_with("X"))
cos_avg <- cos_dat %>% 
  group_by(ID) %>% 
  summarise_all(mean) %>% 
  mutate(Day = 1) %>% 
  ungroup()

# Calculate cosinor parameters
cos_count = c(t(cos_avg[,-c(1,2)]))
cos_coeff = ActCosinor(x = cos_count, window = 15, export_ts = TRUE)

# Prepare data for plotting
tmp.dat <- cos_coeff$cosinor_ts %>% 
  mutate(Temperature = original, `Time (hours)` = time) %>% 
  select(-original, -time)
tmp.dat$group <- group_ctl_pt
tmp.dat$Tripartite <- group_ctl_tripartite
tmp.dat$ClinStage <- group_ctl_stage

# Calculate means and SEM for plotting
tmp.dat_mean <- tmp.dat %>%
  group_by(group, `Time (hours)`) %>%
  summarise(
    Mean_temp = mean(Temperature, na.rm = TRUE),
    SD = sd(Temperature, na.rm = TRUE),
    n = n(),
    SEM = SD/sqrt(n),
    .groups = 'drop'
  ) %>%
  mutate(
    upper = Mean_temp + SEM,
    lower = Mean_temp - SEM
  )

# Fit cosinor models
# Control vs Patient
cosinor_model <- cglmm(
  Temperature ~ group + amp_acro(`Time (hours)`, period = 24, group = "group"),
  data = tmp.dat
)

# Tripartite groups
cosinor_model_tri <- cglmm(
  Temperature ~ Tripartite + amp_acro(`Time (hours)`, period = 24, group = "Tripartite"),
  data = tmp.dat %>% filter(Tripartite != "Control" & !is.na(Tripartite))
)

# Clinical stages
cosinor_model_stg <- cglmm(
  Temperature ~ ClinStage + amp_acro(`Time (hours)`, period = 24, group = "ClinStage"),
  data = tmp.dat %>% filter(ClinStage != "Control" & !is.na(ClinStage))
)

# Create plots
# 1. Control vs Patient plot
# Set y-axis limits
y_min <- min(c(tmp.dat_mean$lower, cosinor_model$fitted.values), na.rm = TRUE)
y_max <- max(c(tmp.dat_mean$upper, cosinor_model$fitted.values), na.rm = TRUE)

# Raw data plot with SEM
p1 <- ggplot(tmp.dat_mean, 
             aes(x = `Time (hours)`, y = Mean_temp, 
                 group = group, color = group)) +
  geom_ribbon(aes(ymin = lower, ymax = upper, fill = group), 
              alpha = 0.2, color = NA) +
  geom_line(size = 1) +
  scale_color_manual(
    name = "Levels",
    labels = c("Control", "Patient"),
    values = c("#F8766D", "#00BFC4")
  ) +
  scale_fill_manual(
    name = "Levels",
    labels = c("Control", "Patient"),
    values = c("#F8766D", "#00BFC4")
  ) +
  labs(y = "Mean Temperature", title = "A") +
  coord_cartesian(ylim = c(y_min, y_max)) +
  theme_bw() +
  theme(
    text = element_text(size = 14),
    axis.title = element_text(size = 16),
    axis.text = element_text(size = 14),
    plot.title = element_text(size = 18, face = "bold"),
    legend.position = "none"
  )

# Fitted curves plot
p2 <- autoplot(cosinor_model, predict.ribbon = TRUE) +
  geom_line(size = 1.5) +
  scale_color_manual(
    name = "Levels",
    labels = c("Control", "Patient"),
    values = c("#F8766D", "#00BFC4")
  ) +
  scale_fill_manual(
    name = "Levels",
    labels = c("Control", "Patient"),
    values = c("#F8766D", "#00BFC4")
  ) +
  labs(y = "Fitted Temperature", title = "B") +
  coord_cartesian(ylim = c(y_min, y_max)) +
  theme_bw() +
  theme(
    text = element_text(size = 14),
    axis.title = element_text(size = 16),
    axis.text = element_text(size = 14),
    plot.title = element_text(size = 18, face = "bold"),
    legend.position = "none"
  )

# Calculate goodness of fit
calculate_fit_metrics <- function(model, data) {
  predictions <- model$fitted.values
  actual <- data$Temperature[!is.na(data$Temperature)]
  
  R2 <- 1 - sum((actual - predictions)^2) / 
    sum((actual - mean(actual))^2)
  RMSE <- sqrt(mean((actual - predictions)^2))
  MAE <- mean(abs(actual - predictions))
  
  data.frame(
    R2 = R2,
    RMSE = RMSE,
    MAE = MAE
  )
}

# Get model fit metrics
fit_metrics <- calculate_fit_metrics(cosinor_model, tmp.dat)
print(fit_metrics)
